# Supplementary material for: Predictors of long-acting contraceptive utilization hot spots in Ethiopia: using geographical weighted regression analysis
Source: Front Glob Womens Health. 2024 Aug 12;5:1420476. doi: 10.3389/fgwh.2024.1420476 (PMC11345162; doi:10.3389/fgwh.2024.1420476)
Supplement: Supplementary file 1 [file Table1.xlsx]

## Sheet: exell Latituan altitu
DHSCLUST	LATNUM	LONGNUM
1	14.1006	38.3047
2	13.6413	38.9811
3	13.801	39.5929
4	14.2873	36.6047
5	13.4765	39.4573
6	14.3466	38.2942
7	13.8486	38.4644
8	13.9877	37.9739
9	13.6582	38.0746
10	14.3448	39.1673
11	13.9852	38.9548
12	14.0343	38.7362
13	13.8106	38.6551
14	13.6685	39.0134
15	14.3792	39.6067
16	14.155	39.3297
17	13.7213	39.439
18	12.5874	39.4139
19	12.8692	39.8273
20	12.9118	39.4679
21	13.8816	37.1113
22	13.624	37.6012
23	13.2322	39.2326
24	12.9943	39.6724
25	13.5191	39.6749
26	11.5584	41.4402
27	13.849	40.011
28	9.00951	40.1756
29	12.141	39.9876
30	11.7279	40.9886
31	11.5618	41.2449
32	11.5161	41.5385
33	11.5315	40.6977
34	12.3461	41.0058
35	14.0078	39.9011
36	13.4272	39.8276
37	13.9527	40.0377
38	13.8114	40.0344
39	14.3004	39.9118
40	9.7202	40.2706
41	9.07363	40.1345
42	9.54878	40.0842
43	10.0277	40.4698
44	11.8188	39.9558
45	12.3093	40.2715
46	12.1325	39.9647
47	10.8862	40.2969
48	10.7889	40.215
49	10.6388	40.2698
50	10.4254	40.3537
51	10.7947	39.0493
52	10.448	37.5724
53	11.4055	37.1478
54	11.5948	37.3825
55	13.0099	36.2582
56	12.9397	37.743
57	11.9298	37.6015
58	11.7226	38.3228
59	11.7466	37.4619
60	11.3035	38.4404
61	11.7354	38.7713
62	11.9886	39.1211
63	10.9928	39.2996
64	11.0597	39.8336
65	11.073	38.8842
66	10.7295	39.3737
67	10.2364	39.142
68	10.4192	39.9287
69	9.57757	39.7281
70	10.8849	37.7581
71	10.7324	38.049
72	10.556	37.6469
73	10.2291	38.122
74	11.6917	37.2195
75	11.4962	37.0668
76	10.8381	37.6687
77	10.5113	36.8556
78	12.3452	38.6478
79	10.8339	36.8137
80	10.7799	36.7116
81	11.5827	37.3961
82	12.3871	37.6301
83	12.3227	37.9594
84	12.3658	37.3568
85	12.9856	36.2395
86	9.76414	34.9175
87	8.99396	37.3593
88	8.81955	40.531
89	5.7613	38.4558
90	8.48596	39.2379
91	7.66655	36.8361
92	8.8801	35.8042
93	9.01285	36.3549
94	8.31957	35.5555
95	8.03988	37.2834
96	7.62122	36.6106
97	7.96404	36.4903
98	9.16559	37.0764
99	9.53123	38.0817
100	9.89311	38.5753
101	8.65159	39.1183
102	8.31359	40.1034
103	7.64866	39.6888
104	8.17853	39.5189
105	8.77191	40.3359
106	8.91905	40.9554
107	9.31285	42.3434
108	9.31253	41.6104
109	9.53825	42.4527
110	7.274	40.2385
111	7.05843	40.3518
112	8.65293	37.9309
113	6.36256	38.7593
114	5.65814	39.4743
115	6.42026	38.2667
116	7.53118	38.6626
117	6.67221	38.9745
118	8.94436	35.2796
119	9.91066	37.1287
120	8.75984	35.9235
121	9.36005	42.7848
122	8.41832	43.8417
123	6.50533	43.4868
124	7.38479	45.9089
125	5.06989	41.0615
126	10.8321	42.5201
127	9.39118	40.9231
128	9.67382	42.8365
129	9.03497	43.0601
130	9.49808	42.8161
131	7.99478	43.5088
132	8.42481	44.0172
133	8.07939	42.3257
134	7.37921	42.3332
135	6.63966	44.4659
136	6.45919	42.1994
137	5.85658	43.726
138	5.98468	43.3613
139	7.48093	46.9528
140	7.25646	45.2868
141	4.99624	41.4407
142	5.47964	42.1968
143	5.13621	40.6722
144	4.02842	41.1807
145	7.59532	42.8988
146	10.5899	34.3525
147	10.0595	34.5461
148	10.6605	36.1547
149	10.3338	34.8425
150	10.1257	34.9839
151	10.1719	34.5854
152	10.0502	34.5741
153	10.0576	34.6337
154	9.92172	34.6979
155	9.76623	34.7823
156	10.0785	34.9743
157	10.1963	34.6067
158	10.6647	35.6584
159	11.2674	35.2929
160	10.7709	35.43
161	10.5908	35.7243
162	11.0001	36.2895
163	10.6961	36.2318
164	10.2191	36.2098
165	11.166	36.3427
166	10.5317	36.0642
167	9.68478	35.9567
168	9.58352	35.9671
169	9.5913	35.8155
170	9.53276	34.4551
171	8.3182	37.9606
172	6.06685	38.1542
173	6.27298	36.8627
174	8.28291	37.7536
175	8.15619	38.6646
176	8.05485	37.9861
177	7.68517	37.8584
178	7.14186	38.0542
179	7.61236	37.7385
180	7.41524	37.8272
181	6.72168	38.6487
182	6.59271	38.4892
183	6.56248	38.8645
184	6.92056	38.2819
185	6.92804	38.6021
186	6.58348	38.6569
187	6.97534	38.5733
188	5.99562	38.1829
189	7.05128	37.6689
190	6.74502	37.6627
191	6.79606	37.3439
192	5.96742	36.6045
193	4.49503	36.2306
194	7.56445	35.6301
195	7.19698	36.0994
196	6.54029	36.6275
197	6.31878	37.6457
198	6.27258	37.333
199	6.08199	37.3662
200	6.90266	35.4138
201	7.052	35.6538
202	5.28366	37.3874
203	7.59697	38.3573
204	6.89237	37.1164
205	7.90325	38.3623
206	7.62871	34.2631
207	8.26849	34.5824
208	8.24048	34.6
209	8.2375	34.5836
210	7.22997	35.3186
211	8.26464	34.4835
212	7.98682	34.5449
213	7.81312	34.5364
214	7.603	34.4941
215	6.7081	35.1568
216	6.40228	35.0417
217	8.3191	33.925
218	8.43612	33.9915
219	8.05304	33.1982
220	8.35613	33.766
221	7.34041	35.2962
222	7.25581	35.3199
223	7.23543	35.3407
224	7.21746	35.2839
225	7.36944	35.1152
226	7.33784	35.2275
227	7.27284	35.2681
228	7.22348	35.1019
229	8.31124	34.0543
230	8.24662	34.372
231	9.31804	42.0912
232	9.3295	42.1038
233	9.29952	42.1075
234	9.2973	42.1202
235	9.31276	42.126
236	9.3258	42.1143
237	9.31212	42.1123
238	9.33669	42.1299
239	9.32107	42.1381
240	9.32163	42.1273
241	9.30209	42.1315
242	9.3126	42.1273
243	9.30251	42.1129
244	9.28431	42.1173
245	9.3054	42.1531
246	9.31173	42.1056
247	9.28725	42.1355
248	9.25872	42.1908
249	9.28199	42.1902
250	9.22746	42.1998
251	9.37898	42.13
252	9.30374	42.1452
253	9.3478	42.125
254	9.32757	42.2152
255	9.29581	42.2023
256	9.06621	38.7546
257	9.06099	38.7265
258	9.04658	38.7324
259	9.01384	38.6784
260	9.00189	38.7095
261	9.00369	38.7101
262	9.05582	38.6874
263	9.02419	38.748
264	9.00404	38.7745
265	9.04077	38.7523
266	9.05655	38.7814
267	9.02324	38.7836
268	9.03459	38.8437
269	9.06785	38.8664
270	8.96949	38.7775
271	9.01276	38.8381
272	9.00686	38.8579
273	8.99582	38.7939
274	8.91542	38.7333
275	8.96996	38.744
276	8.98301	38.7456
277	8.94057	38.7565
278	8.86634	38.794
279	8.92477	38.7808
280	8.88506	38.8187
281	9.61893	41.7878
282	9.6147	41.8291
283	9.60887	41.8441
284	9.60457	41.8387
285	9.60495	41.8549
286	9.58523	41.8493
287	9.5829	41.8419
288	9.58821	41.8512
289	9.61721	41.883
290	9.60359	41.8777
291	9.60214	41.8594
292	9.58976	41.8665
293	9.59102	41.8752
294	9.58389	41.8661
295	9.58488	41.8812
296	9.57486	41.8426
297	9.61165	41.8678
298	9.62571	41.9937
299	9.59251	42.0624
300	9.53784	42.0666
301	9.61423	41.9974
302	9.55459	41.8638
303	9.5244	41.834
304	9.51427	41.7706
305	9.52157	41.7393
