# Supplementary material for: Predictors of long-acting contraceptive utilization hot spots in Ethiopia: using geographical weighted regression analysis
Source: Front Glob Womens Health. 2024 Aug 12;5:1420476. doi: 10.3389/fgwh.2024.1420476 (PMC11345162; doi:10.3389/fgwh.2024.1420476)
Supplement: Supplementary file 2 [file Table2.xlsx]

## Sheet: prevalence final
DHS cliust	LATNUM	LONGNUM	proprtionLAPMs	orthoproportion	cathproportion	propoprottstant	propomuslm	popother	Ruralprop	Urbanprop	noeducpropor	primaryprop	secondpropo	highepropo	birthpropo<=20	birthprop>20	childrennopropor	childrenprop1-4	childernpropo>=5	notmarriedpropor	marriedpropor	wealthlowpropo	welthpropor	loweducpropor	higherprop	agepropo15-49	ageprop25-34	ageprop35-49	ageof proporstbirth<=20	ageof proporstbirth>12	propopoor	proportionmiddle	proporrich
1	14.1006	38.3047	23.5294	82.3529	0	2.94118	14.7059	0	100	0	8.82353	14.7059	29.4118	47.0588	55.5556	44.4444	26.4706	8.82353	8.82353	38.2353	61.7647	100	0	100	0	29.4118	47.0588	23.5294	55.5556	44.4444	0	0	100
2	13.6413	38.9811	11.1111	100	0	0	0	0	100	0	0	29.6296	18.5185	51.8519	50	50	48.1481	0	0	59.2593	40.7407	100	0	100	0	48.1481	44.4444	7.40741	50	50	0	0	100
3	13.801	39.5929	2.5641	100	0	0	0	0	100	0	15.3846	23.0769	48.7179	12.8205	80.9524	19.0476	46.1538	7.69231	7.69231	64.1026	35.8974	100	0	100	0	53.8462	35.8974	10.2564	80.9524	19.0476	0	0	100
4	14.2873	36.6047	11.4286	88.5714	0	0	11.4286	0	100	0	17.1429	48.5714	20	14.2857	55	45	42.8571	2.85714	2.85714	65.7143	34.2857	100	0	100	0	37.1429	45.7143	17.1429	55	45	0	0	100
5	13.4765	39.4573	2.85714	100	0	0	0	0	100	0	8.57143	22.8571	45.7143	22.8571	50	50	54.2857	2.85714	2.85714	60	40	100	0	100	0	45.7143	42.8571	11.4286	50	50	0	0	100
6	14.3466	38.2942	28.5714	100	0	0	0	0	0	100	71.4286	28.5714	0	0	78.9474	21.0526	32.1429	21.4286	21.4286	14.2857	85.7143	0	100	0	100	50	35.7143	14.2857	78.9474	21.0526	85.7143	14.2857	0
8	13.9877	37.9739	34.4828	100	0	0	0	0	0	100	65.5172	31.0345	3.44828	0	76.1905	23.8095	27.5862	20.6897	20.6897	20.6897	79.3103	100	0	0	100	44.8276	31.0345	24.1379	76.1905	23.8095	20.6897	27.5862	51.7241
9	13.6582	38.0746	4	100	0	0	0	0	0	100	72	20	8	0	70	30	20	16	16	20	80	0	100	0	100	40	36	24	70	30	84	12	4
11	13.9852	38.9548	14.2857	100	0	0	0	0	0	100	25	53.5714	14.2857	7.14286	77.7778	22.2222	35.7143	14.2857	14.2857	50	50	0	100	0	100	42.8571	17.8571	39.2857	77.7778	22.2222	53.5714	35.7143	10.7143
13	13.8106	38.6551	4.16667	100	0	0	0	0	0	100	58.3333	29.1667	8.33333	4.16667	78.5714	21.4286	41.6667	29.1667	29.1667	41.6667	58.3333	0	100	0	100	37.5	25	37.5	78.5714	21.4286	54.1667	33.3333	12.5
14	13.6685	39.0134	8.82353	100	0	0	0	0	0	100	55.8824	35.2941	5.88235	2.94118	85.7143	14.2857	17.6471	32.3529	32.3529	29.4118	70.5882	100	0	0	100	35.2941	29.4118	35.2941	85.7143	14.2857	11.7647	23.5294	64.7059
15	14.3792	39.6067	6.66667	60	0	0	40	0	0	100	56.6667	26.6667	16.6667	0	79.1667	20.8333	20	36.6667	36.6667	23.3333	76.6667	0	100	0	100	33.3333	36.6667	30	79.1667	20.8333	50	30	20
16	14.155	39.3297	14.2857	100	0	0	0	0	0	100	28.5714	42.8571	28.5714	0	41.1765	58.8235	23.8095	19.0476	19.0476	9.52381	90.4762	100	0	0	100	23.8095	19.0476	57.1429	41.1765	58.8235	23.8095	57.1429	19.0476
17	13.7213	39.439	7.69231	100	0	0	0	0	0	100	50	46.1538	3.84615	0	95.2381	4.7619	19.2308	46.1538	46.1538	19.2308	80.7692	0	100	0	100	23.0769	46.1538	30.7692	95.2381	4.7619	84.6154	15.3846	0
19	12.8692	39.8273	17.8571	100	0	0	0	0	0	100	46.4286	50	0	3.57143	83.3333	16.6667	17.8571	21.4286	21.4286	21.4286	78.5714	0	100	0	100	39.2857	25	35.7143	83.3333	16.6667	78.5714	17.8571	3.57143
20	12.9118	39.4679	23.0769	100	0	0	0	0	0	100	46.1538	34.6154	11.5385	7.69231	81.8182	18.1818	15.3846	26.9231	26.9231	30.7692	69.2308	100	0	0	100	38.4615	30.7692	30.7692	81.8182	18.1818	30.7692	26.9231	42.3077
21	13.8816	37.1113	6.89655	100	0	0	0	0	0	100	37.931	41.3793	13.7931	6.89655	85.7143	14.2857	27.5862	13.7931	13.7931	68.9655	31.0345	100	0	0	100	41.3793	34.4828	24.1379	85.7143	14.2857	0	0	100
22	13.624	37.6012	16.6667	100	0	0	0	0	0	100	60	30	10	0	78.2609	21.7391	23.3333	26.6667	26.6667	23.3333	76.6667	0	100	0	100	36.6667	43.3333	20	78.2609	21.7391	80	13.3333	6.66667
23	13.2322	39.2326	8.82353	100	0	0	0	0	0	100	32.3529	44.1176	23.5294	0	88.8889	11.1111	47.0588	17.6471	17.6471	55.8824	44.1176	100	0	0	100	50	17.6471	32.3529	88.8889	11.1111	35.2941	29.4118	35.2941
24	12.9943	39.6724	13.7931	100	0	0	0	0	0	100	44.8276	17.2414	34.4828	3.44828	84.2105	15.7895	34.4828	24.1379	24.1379	41.3793	58.6207	100	0	0	100	44.8276	27.5862	27.5862	84.2105	15.7895	13.7931	3.44828	82.7586
25	13.5191	39.6749	11.1111	100	0	0	0	0	0	100	37.037	29.6296	25.9259	7.40741	85.7143	14.2857	22.2222	22.2222	22.2222	48.1481	51.8519	100	0	0	100	51.8519	18.5185	29.6296	85.7143	14.2857	0	3.7037	96.2963
26	11.5584	41.4402	8.33333	0	8.33333	0	91.6667	0	100	0	25	16.6667	41.6667	16.6667	37.5	62.5	33.3333	8.33333	8.33333	33.3333	66.6667	100	0	100	0	25	58.3333	16.6667	37.5	62.5	0	0	100
27	13.849	40.011	2.5	0	0	2.5	97.5	0	100	0	42.5	45	7.5	5	85.7143	14.2857	30	22.5	22.5	27.5	72.5	0	100	0	100	42.5	32.5	25	85.7143	14.2857	22.5	17.5	60
28	9.00951	40.1756	5.55556	33.3333	0	22.2222	44.4444	0	100	0	22.2222	50	11.1111	16.6667	76.9231	23.0769	27.7778	5.55556	5.55556	27.7778	72.2222	100	0	100	0	44.4444	22.2222	33.3333	76.9231	23.0769	16.6667	0	83.3333
29	12.141	39.9876	6.89655	0	0	0	100	0	100	0	65.5172	24.1379	6.89655	3.44828	71.4286	28.5714	31.0345	31.0345	31.0345	31.0345	68.9655	0	100	0	100	34.4828	34.4828	31.0345	71.4286	28.5714	17.2414	6.89655	75.8621
31	11.5618	41.2449	4.34783	8.69565	0	4.34783	86.9565	0	0	100	30.4348	43.4783	21.7391	4.34783	76.4706	23.5294	30.4348	13.0435	13.0435	47.8261	52.1739	100	0	0	100	30.4348	30.4348	39.1304	76.4706	23.5294	21.7391	17.3913	60.8696
34	12.3461	41.0058	4.54545	0	0	0	100	0	0	100	63.6364	36.3636	0	0	66.6667	33.3333	18.1818	13.6364	13.6364	18.1818	81.8182	0	100	0	100	31.8182	45.4545	22.7273	66.6667	33.3333	95.4545	4.54545	0
37	13.9527	40.0377	9.09091	0	0	0	100	0	0	100	36.3636	59.0909	4.54545	0	100	0	36.3636	27.2727	27.2727	22.7273	77.2727	0	100	0	100	54.5455	36.3636	9.09091	100	0	63.6364	9.09091	27.2727
39	14.3004	39.9118	3.57143	0	0	0	100	0	0	100	67.8571	32.1429	0	0	86.3636	13.6364	21.4286	32.1429	32.1429	10.7143	89.2857	0	100	0	100	25	35.7143	39.2857	86.3636	13.6364	100	0	0
51	10.7947	39.0493	4	8	0	0	92	0	100	0	44	48	8	0	78.9474	21.0526	24	0	0	36	64	0	100	0	100	36	32	32	78.9474	21.0526	0	0	100
52	10.448	37.5724	4.16667	100	0	0	0	0	100	0	33.3333	29.1667	25	12.5	61.5385	38.4615	45.8333	0	0	50	50	100	0	100	0	45.8333	37.5	16.6667	61.5385	38.4615	0	0	100
53	11.4055	37.1478	9.09091	87.8788	0	0	12.1212	0	100	0	9.09091	45.4545	18.1818	27.2727	69.2308	30.7692	60.6061	6.06061	6.06061	51.5152	48.4848	100	0	100	0	69.697	18.1818	12.1212	69.2308	30.7692	0	0	100
54	11.5948	37.3825	7.14286	100	0	0	0	0	100	0	28.5714	32.1429	32.1429	7.14286	63.1579	36.8421	35.7143	0	0	25	75	0	100	0	100	46.4286	46.4286	7.14286	63.1579	36.8421	0	3.57143	96.4286
55	13.0099	36.2582	3.57143	96.4286	0	0	3.57143	0	100	0	17.8571	53.5714	25	3.57143	73.3333	26.6667	46.4286	10.7143	10.7143	60.7143	39.2857	0	100	0	100	57.1429	28.5714	14.2857	73.3333	26.6667	17.8571	0	82.1429
57	11.9298	37.6015	3.7037	100	0	0	0	0	0	100	81.4815	18.5185	0	0	89.4737	10.5263	29.6296	14.8148	14.8148	22.2222	77.7778	0	100	0	100	37.037	40.7407	22.2222	89.4737	10.5263	85.1852	14.8148	0
58	11.7226	38.3228	9.67742	100	0	0	0	0	0	100	32.2581	58.0645	3.22581	6.45161	81.8182	18.1818	32.2581	22.5806	22.5806	25.8065	74.1935	100	0	0	100	45.1613	29.0323	25.8065	81.8182	18.1818	32.2581	38.7097	29.0323
59	11.7466	37.4619	17.8571	100	0	0	0	0	0	100	50	28.5714	3.57143	17.8571	77.7778	22.2222	39.2857	14.2857	14.2857	32.1429	67.8571	0	100	100	0	25	50	25	77.7778	22.2222	50	32.1429	17.8571
61	11.7354	38.7713	2.94118	100	0	0	0	0	0	100	52.9412	26.4706	20.5882	0	83.3333	16.6667	29.4118	17.6471	17.6471	32.3529	67.6471	100	0	0	100	26.4706	50	23.5294	83.3333	16.6667	2.94118	38.2353	58.8235
62	11.9886	39.1211	20.6897	100	0	0	0	0	0	100	31.0345	51.7241	10.3448	6.89655	70.5882	29.4118	41.3793	13.7931	13.7931	37.931	62.069	100	0	0	100	34.4828	31.0345	34.4828	70.5882	29.4118	20.6897	20.6897	58.6207
63	10.9928	39.2996	12.5	4.16667	0	0	95.8333	0	0	100	50	37.5	8.33333	4.16667	68.75	31.25	37.5	25	25	29.1667	70.8333	100	0	0	100	29.1667	12.5	58.3333	68.75	31.25	25	50	25
64	11.0597	39.8336	33.3333	0	0	0	100	0	0	100	25.9259	66.6667	0	7.40741	66.6667	33.3333	33.3333	14.8148	14.8148	22.2222	77.7778	0	100	0	100	37.037	37.037	25.9259	66.6667	33.3333	62.963	22.2222	14.8148
65	11.073	38.8842	14.2857	96.4286	0	0	3.57143	0	0	100	50	39.2857	7.14286	3.57143	72.2222	27.7778	35.7143	25	25	39.2857	60.7143	0	100	0	100	39.2857	10.7143	50	72.2222	27.7778	67.8571	28.5714	3.57143
66	10.7295	39.3737	33.3333	18.1818	0	0	81.8182	0	0	100	30.303	57.5758	3.0303	9.09091	82.6087	17.3913	30.303	15.1515	15.1515	21.2121	78.7879	100	0	100	0	42.4242	27.2727	30.303	82.6087	17.3913	9.09091	39.3939	51.5152
67	10.2364	39.142	4.16667	95.8333	4.16667	0	0	0	0	100	66.6667	33.3333	0	0	63.1579	36.8421	20.8333	16.6667	16.6667	20.8333	79.1667	0	100	0	100	41.6667	33.3333	25	63.1579	36.8421	58.3333	33.3333	8.33333
68	10.4192	39.9287	7.14286	85.7143	0	0	14.2857	0	0	100	57.1429	39.2857	3.57143	0	77.7778	22.2222	39.2857	14.2857	14.2857	50	50	100	0	0	100	28.5714	32.1429	39.2857	77.7778	22.2222	32.1429	10.7143	57.1429
69	9.57757	39.7281	20	100	0	0	0	0	0	100	70	25	5	0	81.25	18.75	20	20	20	25	75	0	100	0	100	25	20	55	81.25	18.75	45	40	15
70	10.8849	37.7581	3.33333	96.6667	0	3.33333	0	0	0	100	46.6667	33.3333	16.6667	3.33333	77.7778	22.2222	40	20	20	46.6667	53.3333	100	0	0	100	46.6667	16.6667	36.6667	77.7778	22.2222	0	36.6667	63.3333
71	10.7324	38.049	6.45161	100	0	0	0	0	0	100	64.5161	29.0323	6.45161	0	85.7143	14.2857	32.2581	25.8065	25.8065	25.8065	74.1935	100	0	0	100	35.4839	29.0323	35.4839	85.7143	14.2857	9.67742	58.0645	32.2581
73	10.2291	38.122	12.9032	100	0	0	0	0	0	100	45.1613	32.2581	19.3548	3.22581	65	35	35.4839	3.22581	3.22581	45.1613	54.8387	100	0	0	100	38.7097	19.3548	41.9355	65	35	0	9.67742	90.3226
74	11.6917	37.2195	6.45161	100	0	0	0	0	0	100	58.0645	41.9355	0	0	94.1176	5.88235	45.1613	32.2581	32.2581	48.3871	51.6129	0	100	0	100	45.1613	25.8065	29.0323	94.1176	5.88235	58.0645	41.9355	0
75	11.4962	37.0668	18.9189	100	0	0	0	0	0	100	56.7568	29.7297	13.5135	0	73.0769	26.9231	29.7297	27.027	27.027	40.5405	59.4595	100	0	0	100	43.2432	24.3243	32.4324	73.0769	26.9231	29.7297	62.1622	8.10811
76	10.8381	37.6687	3.22581	100	0	0	0	0	0	100	74.1935	19.3548	3.22581	3.22581	90.4762	9.52381	32.2581	32.2581	32.2581	29.0323	70.9677	100	0	0	100	22.5806	45.1613	32.2581	90.4762	9.52381	6.45161	74.1935	19.3548
77	10.5113	36.8556	10.5263	100	0	0	0	0	0	100	36.8421	42.1053	10.5263	10.5263	75	25	36.8421	0	0	36.8421	63.1579	100	0	100	0	42.1053	21.0526	36.8421	75	25	0	5.26316	94.7368
78	12.3452	38.6478	3.33333	100	0	0	0	0	0	100	70	23.3333	6.66667	0	88	12	16.6667	33.3333	33.3333	16.6667	83.3333	0	100	0	100	43.3333	33.3333	23.3333	88	12	100	0	0
82	12.3871	37.6301	6.06061	100	0	0	0	0	0	100	57.5758	39.3939	3.0303	0	86.3636	13.6364	33.3333	42.4242	42.4242	36.3636	63.6364	100	0	0	100	39.3939	24.2424	36.3636	86.3636	13.6364	51.5152	18.1818	30.303
86	9.76414	34.9175	2.94118	11.7647	0	61.7647	26.4706	0	100	0	20.5882	50	29.4118	0	70	30	41.1765	20.5882	20.5882	44.1176	55.8824	0	100	0	100	50	26.4706	23.5294	70	30	29.4118	14.7059	55.8824
87	8.99396	37.3593	6.25	40.625	0	59.375	0	0	100	0	9.375	59.375	25	6.25	93.75	6.25	50	25	25	43.75	56.25	0	100	0	100	50	28.125	21.875	93.75	6.25	28.125	6.25	65.625
88	8.81955	40.531	4.54545	0	0	4.54545	95.4545	0	100	0	27.2727	45.4545	18.1818	9.09091	78.5714	21.4286	36.3636	31.8182	31.8182	45.4545	54.5455	100	0	100	0	27.2727	22.7273	50	78.5714	21.4286	0	0	100
90	8.48596	39.2379	10.3448	86.2069	0	10.3448	3.44828	0	100	0	10.3448	55.1724	10.3448	24.1379	70.5882	29.4118	41.3793	3.44828	3.44828	41.3793	58.6207	100	0	100	0	44.8276	20.6897	34.4828	70.5882	29.4118	0	0	100
91	7.66655	36.8361	6.45161	12.9032	0	29.0323	58.0645	0	100	0	25.8065	48.3871	16.129	9.67742	61.1111	38.8889	41.9355	6.45161	6.45161	54.8387	45.1613	100	0	100	0	38.7097	32.2581	29.0323	61.1111	38.8889	0	0	100
92	8.8801	35.8042	6.06061	18.1818	0	48.4848	3.0303	30.303	0	100	36.3636	57.5758	6.06061	0	78.9474	21.0526	42.4242	21.2121	21.2121	39.3939	60.6061	100	0	0	100	39.3939	27.2727	33.3333	78.9474	21.0526	12.1212	42.4242	45.4545
93	9.01285	36.3549	11.1111	0	0	100	0	0	0	100	38.8889	47.2222	11.1111	2.77778	86.2069	13.7931	19.4444	22.2222	22.2222	19.4444	80.5556	100	0	0	100	36.1111	41.6667	22.2222	86.2069	13.7931	33.3333	36.1111	30.5556
94	8.31957	35.5555	4.16667	29.1667	0	70.8333	0	0	0	100	20.8333	50	29.1667	0	80	20	37.5	12.5	12.5	58.3333	41.6667	100	0	0	100	45.8333	29.1667	25	80	20	25	41.6667	33.3333
95	8.03988	37.2834	3.57143	0	0	3.57143	96.4286	0	0	100	60.7143	35.7143	0	3.57143	81.25	18.75	42.8571	35.7143	35.7143	35.7143	64.2857	0	100	0	100	42.8571	39.2857	17.8571	81.25	18.75	82.1429	14.2857	3.57143
96	7.62122	36.6106	3.57143	0	0	3.57143	96.4286	0	0	100	39.2857	53.5714	7.14286	0	65	35	35.7143	32.1429	32.1429	32.1429	67.8571	0	100	0	100	46.4286	21.4286	32.1429	65	35	46.4286	21.4286	32.1429
98	9.16559	37.0764	8.69565	21.7391	0	60.8696	17.3913	0	0	100	43.4783	56.5217	0	0	61.1111	38.8889	21.7391	43.4783	43.4783	26.087	73.913	100	0	0	100	26.087	30.4348	43.4783	61.1111	38.8889	17.3913	39.1304	43.4783
99	9.53123	38.0817	10	7.5	0	92.5	0	0	0	100	25	62.5	10	2.5	86.3636	13.6364	47.5	32.5	32.5	52.5	47.5	100	0	0	100	57.5	7.5	35	86.3636	13.6364	35	57.5	7.5
100	9.89311	38.5753	10.3448	96.5517	0	3.44828	0	0	0	100	44.8276	48.2759	6.89655	0	94.1176	5.88235	41.3793	24.1379	24.1379	44.8276	55.1724	0	100	0	100	48.2759	20.6897	31.0345	94.1176	5.88235	68.9655	24.1379	6.89655
101	8.65159	39.1183	17.3913	82.6087	0	8.69565	8.69565	0	0	100	8.69565	47.8261	39.1304	4.34783	64.7059	35.2941	30.4348	8.69565	8.69565	30.4348	69.5652	100	0	0	100	26.087	56.5217	17.3913	64.7059	35.2941	0	8.69565	91.3043
102	8.31359	40.1034	6.45161	61.2903	0	0	35.4839	3.22581	0	100	48.3871	41.9355	9.67742	0	73.913	26.087	29.0323	22.5806	22.5806	16.129	83.871	100	0	0	100	45.1613	32.2581	22.5806	73.913	26.087	38.7097	35.4839	25.8065
105	8.77191	40.3359	5	0	0	0	100	0	0	100	45	45	10	0	78.9474	21.0526	10	25	25	5	95	0	100	0	100	45	25	30	78.9474	21.0526	80	15	5
107	9.31285	42.3434	3.33333	3.33333	0	0	96.6667	0	0	100	86.6667	13.3333	0	0	81.8182	18.1818	26.6667	20	20	26.6667	73.3333	0	100	0	100	36.6667	43.3333	20	81.8182	18.1818	70	26.6667	3.33333
108	9.31253	41.6104	3.0303	0	0	0	100	0	0	100	45.4545	48.4848	6.06061	0	86.9565	13.0435	33.3333	21.2121	21.2121	30.303	69.697	0	100	0	100	48.4848	15.1515	36.3636	86.9565	13.0435	42.4242	30.303	27.2727
111	7.05843	40.3518	24	84	0	0	16	0	0	100	28	60	8	4	72.2222	27.7778	28	24	24	24	76	100	0	0	100	28	36	36	72.2222	27.7778	0	16	84
112	8.65293	37.9309	40	26.6667	0	73.3333	0	0	0	100	33.3333	56.6667	10	0	68.1818	31.8182	26.6667	26.6667	26.6667	33.3333	66.6667	100	0	0	100	43.3333	30	26.6667	68.1818	31.8182	23.3333	43.3333	33.3333
113	6.36256	38.7593	2.94118	0	0	55.8824	5.88235	38.2353	0	100	52.9412	41.1765	2.94118	2.94118	76	24	26.4706	32.3529	32.3529	23.5294	76.4706	0	100	0	100	41.1765	26.4706	32.3529	76	24	76.4706	5.88235	17.6471
114	5.65814	39.4743	3.84615	0	0	7.69231	92.3077	0	0	100	65.3846	34.6154	0	0	100	0	19.2308	46.1538	46.1538	19.2308	80.7692	0	100	0	100	38.4615	42.3077	19.2308	100	0	96.1538	0	3.84615
115	6.42026	38.2667	10	6.66667	0	93.3333	0	0	0	100	46.6667	46.6667	6.66667	0	85.7143	14.2857	30	26.6667	26.6667	23.3333	76.6667	100	0	0	100	46.6667	30	23.3333	85.7143	14.2857	26.6667	30	43.3333
116	7.53118	38.6626	2.38095	0	0	2.38095	97.619	0	0	100	23.8095	57.1429	19.0476	0	84	16	40.4762	33.3333	33.3333	45.2381	54.7619	100	0	0	100	52.381	23.8095	23.8095	84	16	14.2857	35.7143	50
118	8.94436	35.2796	30.5556	0	0	91.6667	8.33333	0	0	100	36.1111	41.6667	19.4444	2.77778	72.7273	27.2727	38.8889	30.5556	30.5556	38.8889	61.1111	100	0	0	100	38.8889	27.7778	33.3333	72.7273	27.2727	8.33333	50	41.6667
119	9.91066	37.1287	6.89655	27.5862	0	72.4138	0	0	0	100	31.0345	48.2759	20.6897	0	89.4737	10.5263	34.4828	37.931	37.931	31.0345	68.9655	100	0	0	100	51.7241	20.6897	27.5862	89.4737	10.5263	17.2414	31.0345	51.7241
120	8.75984	35.9235	7.69231	3.84615	0	96.1538	0	0	0	100	30.7692	61.5385	7.69231	0	76.9231	23.0769	50	23.0769	23.0769	46.1538	53.8462	0	100	0	100	57.6923	30.7692	11.5385	76.9231	23.0769	42.3077	42.3077	15.3846
141	4.99624	41.4407	4	0	0	0	100	0	0	100	100	0	0	0	77.2727	22.7273	12	48	48	4	96	0	100	0	100	32	24	44	77.2727	22.7273	100	0	0
143	5.13621	40.6722	2.5641	0	0	0	100	0	0	100	41.0256	35.8974	17.9487	5.12821	47.3684	52.6316	53.8462	12.8205	12.8205	43.5897	56.4103	100	0	0	100	61.5385	23.0769	15.3846	47.3684	52.6316	33.3333	17.9487	48.7179
146	10.5899	34.3525	13.8889	0	0	0	100	0	100	0	36.1111	50	11.1111	2.77778	82.6087	17.3913	36.1111	30.5556	30.5556	47.2222	52.7778	0	100	0	100	50	27.7778	22.2222	82.6087	17.3913	58.3333	19.4444	22.2222
147	10.0595	34.5461	14.2857	54.2857	0	22.8571	22.8571	0	100	0	0	20	14.2857	65.7143	48	52	28.5714	2.85714	2.85714	31.4286	68.5714	100	0	100	0	40	48.5714	11.4286	48	52	0	0	100
148	10.6605	36.1547	12.8205	97.4359	0	0	2.5641	0	100	0	43.5897	43.5897	10.2564	2.5641	76	24	35.8974	25.641	25.641	38.4615	61.5385	0	100	0	100	43.5897	33.3333	23.0769	76	24	33.3333	15.3846	51.2821
149	10.3338	34.8425	3.84615	0	0	0	100	0	0	100	80.7692	19.2308	0	0	91.3043	8.69565	11.5385	42.3077	42.3077	19.2308	80.7692	100	0	0	100	19.2308	57.6923	23.0769	91.3043	8.69565	46.1538	46.1538	7.69231
150	10.1257	34.9839	12	0	0	0	100	0	0	100	52	40	4	4	63.6364	36.3636	12	20	20	20	80	0	100	0	100	24	56	20	63.6364	36.3636	52	20	28
151	10.1719	34.5854	5.26316	5.26316	0	0	94.7368	0	0	100	31.5789	42.1053	5.26316	21.0526	75	25	36.8421	21.0526	21.0526	47.3684	52.6316	100	0	100	0	36.8421	21.0526	42.1053	75	25	31.5789	36.8421	31.5789
152	10.0502	34.5741	12.5	70.8333	0	0	29.1667	0	0	100	16.6667	54.1667	12.5	16.6667	78.5714	21.4286	41.6667	20.8333	20.8333	45.8333	54.1667	100	0	100	0	41.6667	20.8333	37.5	78.5714	21.4286	16.6667	29.1667	54.1667
153	10.0576	34.6337	35.2941	52.9412	0	0	47.0588	0	0	100	47.0588	41.1765	5.88235	5.88235	75	25	29.4118	17.6471	17.6471	35.2941	64.7059	100	0	0	100	17.6471	35.2941	47.0588	75	25	47.0588	47.0588	5.88235
154	9.92172	34.6979	16.129	0	0	0	100	0	0	100	35.4839	64.5161	0	0	91.6667	8.33333	22.5806	22.5806	22.5806	29.0323	70.9677	0	100	0	100	45.1613	22.5806	32.2581	91.6667	8.33333	61.2903	22.5806	16.129
155	9.76623	34.7823	35.4839	19.3548	0	3.22581	77.4194	0	0	100	48.3871	51.6129	0	0	96	4	22.5806	35.4839	35.4839	19.3548	80.6452	0	100	0	100	35.4839	35.4839	29.0323	96	4	70.9677	22.5806	6.45161
156	10.0785	34.9743	3.84615	0	0	0	100	0	0	100	69.2308	30.7692	0	0	72.2222	27.7778	34.6154	23.0769	23.0769	23.0769	76.9231	0	100	0	100	30.7692	38.4615	30.7692	72.2222	27.7778	100	0	0
157	10.1963	34.6067	11.5385	0	0	0	100	0	0	100	38.4615	34.6154	23.0769	3.84615	94.1176	5.88235	34.6154	34.6154	34.6154	30.7692	69.2308	100	0	0	100	38.4615	38.4615	23.0769	94.1176	5.88235	50	34.6154	15.3846
158	10.6647	35.6584	13.7931	100	0	0	0	0	0	100	62.069	24.1379	13.7931	0	63.6364	36.3636	24.1379	17.2414	17.2414	20.6897	79.3103	100	0	0	100	31.0345	24.1379	44.8276	63.6364	36.3636	3.44828	37.931	58.6207
159	11.2674	35.2929	6.25	28.125	0	0	71.875	0	0	100	56.25	37.5	6.25	0	60	40	28.125	9.375	9.375	12.5	87.5	0	100	0	100	43.75	34.375	21.875	60	40	81.25	9.375	9.375
160	10.7709	35.43	8.82353	11.7647	0	0	88.2353	0	0	100	50	29.4118	8.82353	11.7647	72.7273	27.2727	35.2941	23.5294	23.5294	14.7059	85.2941	0	100	100	0	47.0588	29.4118	23.5294	72.7273	27.2727	79.4118	14.7059	5.88235
161	10.5908	35.7243	3.57143	100	0	0	0	0	0	100	35.7143	28.5714	25	10.7143	57.1429	42.8571	50	14.2857	14.2857	53.5714	46.4286	100	0	100	0	57.1429	14.2857	28.5714	57.1429	42.8571	10.7143	28.5714	60.7143
162	11.0001	36.2895	7.14286	28.5714	0	32.1429	0	39.2857	0	100	67.8571	17.8571	3.57143	10.7143	77.2727	22.7273	21.4286	25	25	21.4286	78.5714	0	100	100	0	46.4286	17.8571	35.7143	77.2727	22.7273	85.7143	7.14286	7.14286
163	10.6961	36.2318	5.26316	34.2105	0	5.26316	57.8947	2.63158	0	100	63.1579	31.5789	2.63158	2.63158	82.1429	17.8571	28.9474	28.9474	28.9474	31.5789	68.4211	0	100	0	100	44.7368	28.9474	26.3158	82.1429	17.8571	39.4737	26.3158	34.2105
165	11.166	36.3427	5.26316	86.8421	0	0	13.1579	0	0	100	28.9474	28.9474	26.3158	15.7895	68.4211	31.5789	50	7.89474	7.89474	42.1053	57.8947	100	0	100	0	47.3684	34.2105	18.4211	68.4211	31.5789	5.26316	15.7895	78.9474
166	10.5317	36.0642	2.77778	38.8889	0	13.8889	47.2222	0	0	100	44.4444	55.5556	0	0	84	16	38.8889	30.5556	30.5556	36.1111	63.8889	0	100	0	100	47.2222	25	27.7778	84	16	69.4444	11.1111	19.4444
167	9.68478	35.9567	29.1667	37.5	0	62.5	0	0	0	100	29.1667	70.8333	0	0	71.4286	28.5714	41.6667	29.1667	29.1667	37.5	62.5	0	100	0	100	62.5	8.33333	29.1667	71.4286	28.5714	79.1667	20.8333	0
168	9.58352	35.9671	32	52	0	48	0	0	0	100	20	76	0	4	90.9091	9.09091	12	12	12	16	84	0	100	0	100	24	52	24	90.9091	9.09091	40	52	8
169	9.5913	35.8155	26.4706	17.6471	0	82.3529	0	0	0	100	5.88235	82.3529	8.82353	2.94118	86.3636	13.6364	35.2941	11.7647	11.7647	26.4706	73.5294	0	100	0	100	61.7647	32.3529	5.88235	86.3636	13.6364	52.9412	38.2353	8.82353
170	9.53276	34.4551	5.55556	0	0	0	100	0	0	100	38.8889	61.1111	0	0	76	24	30.5556	27.7778	27.7778	30.5556	69.4444	0	100	0	100	44.4444	27.7778	27.7778	76	24	83.3333	5.55556	11.1111
171	8.3182	37.9606	4.7619	23.8095	0	4.7619	71.4286	0	100	0	38.0952	47.619	14.2857	0	43.75	56.25	23.8095	14.2857	14.2857	9.52381	90.4762	0	100	0	100	23.8095	57.1429	19.0476	43.75	56.25	0	4.7619	95.2381
172	6.06685	38.1542	15.1515	6.06061	0	93.9394	0	0	100	0	48.4848	42.4242	9.09091	0	75	25	27.2727	27.2727	27.2727	36.3636	63.6364	0	100	0	100	42.4242	24.2424	33.3333	75	25	21.2121	9.09091	69.697
175	8.15619	38.6646	6.66667	100	0	0	0	0	0	100	43.3333	43.3333	6.66667	6.66667	68.4211	31.5789	36.6667	36.6667	36.6667	36.6667	63.3333	0	100	0	100	43.3333	26.6667	30	68.4211	31.5789	50	33.3333	16.6667
176	8.05485	37.9861	17.2414	41.3793	0	58.6207	0	0	0	100	62.069	31.0345	6.89655	0	92	8	13.7931	44.8276	44.8276	20.6897	79.3103	100	0	0	100	20.6897	27.5862	51.7241	92	8	3.44828	17.2414	79.3103
177	7.68517	37.8584	3.44828	0	0	100	0	0	0	100	20.6897	75.8621	3.44828	0	76.1905	23.8095	27.5862	41.3793	41.3793	27.5862	72.4138	0	100	0	100	27.5862	44.8276	27.5862	76.1905	23.8095	48.2759	41.3793	10.3448
178	7.14186	38.0542	2.77778	0	5.55556	86.1111	8.33333	0	0	100	33.3333	58.3333	8.33333	0	60.8696	39.1304	36.1111	30.5556	30.5556	41.6667	58.3333	0	100	0	100	41.6667	22.2222	36.1111	60.8696	39.1304	55.5556	25	19.4444
180	7.41524	37.8272	4	0	0	100	0	0	0	100	4	80	12	4	57.1429	42.8571	44	28	28	40	60	100	0	0	100	48	28	24	57.1429	42.8571	4	12	84
184	6.92056	38.2819	7.40741	0	18.5185	70.3704	11.1111	0	0	100	37.037	59.2593	3.7037	0	87.5	12.5	40.7407	22.2222	22.2222	44.4444	55.5556	0	100	0	100	48.1481	25.9259	25.9259	87.5	12.5	66.6667	22.2222	11.1111
186	6.58348	38.6569	18.75	3.125	0	87.5	0	9.375	0	100	21.875	65.625	12.5	0	90	10	37.5	25	25	25	75	0	100	0	100	40.625	31.25	28.125	90	10	56.25	9.375	34.375
187	6.97534	38.5733	7.14286	0	35.7143	57.1429	3.57143	3.57143	0	100	32.1429	60.7143	7.14286	0	88.2353	11.7647	39.2857	28.5714	28.5714	39.2857	60.7143	100	0	0	100	46.4286	39.2857	14.2857	88.2353	11.7647	21.4286	17.8571	60.7143
188	5.99562	38.1829	26.1905	0	2.38095	97.619	0	0	0	100	50	47.619	2.38095	0	85.7143	14.2857	33.3333	35.7143	35.7143	40.4762	59.5238	0	100	0	100	38.0952	26.1905	35.7143	85.7143	14.2857	47.619	28.5714	23.8095
189	7.05128	37.6689	2.63158	15.7895	0	84.2105	0	0	0	100	42.1053	39.4737	7.89474	10.5263	76.1905	23.8095	44.7368	23.6842	23.6842	47.3684	52.6316	100	0	100	0	44.7368	36.8421	18.4211	76.1905	23.8095	31.5789	44.7368	23.6842
190	6.74502	37.6627	10.3448	0	0	100	0	0	0	100	20.6897	62.069	13.7931	3.44828	68.1818	31.8182	31.0345	20.6897	20.6897	24.1379	75.8621	100	0	0	100	34.4828	44.8276	20.6897	68.1818	31.8182	6.89655	20.6897	72.4138
191	6.79606	37.3439	8.69565	0	0	100	0	0	0	100	52.1739	43.4783	0	4.34783	72.2222	27.7778	21.7391	34.7826	34.7826	21.7391	78.2609	100	0	0	100	21.7391	34.7826	43.4783	72.2222	27.7778	4.34783	60.8696	34.7826
192	5.96742	36.6045	8.33333	12.5	0	70.8333	0	16.6667	0	100	54.1667	33.3333	8.33333	4.16667	73.6842	26.3158	20.8333	20.8333	20.8333	20.8333	79.1667	100	0	0	100	37.5	33.3333	29.1667	73.6842	26.3158	25	41.6667	33.3333
193	4.49503	36.2306	4.7619	52.381	9.52381	0	0	38.0952	0	100	90.4762	9.52381	0	0	70.5882	29.4118	19.0476	28.5714	28.5714	9.52381	90.4762	0	100	0	100	23.8095	61.9048	14.2857	70.5882	29.4118	100	0	0
196	6.54029	36.6275	3.7037	3.7037	0	96.2963	0	0	0	100	40.7407	33.3333	18.5185	7.40741	72.2222	27.7778	33.3333	33.3333	33.3333	51.8519	48.1481	0	100	0	100	29.6296	37.037	33.3333	72.2222	27.7778	40.7407	22.2222	37.037
197	6.31878	37.6457	7.14286	89.2857	0	10.7143	0	0	0	100	57.1429	39.2857	3.57143	0	76.4706	23.5294	39.2857	28.5714	28.5714	28.5714	71.4286	100	0	0	100	35.7143	42.8571	21.4286	76.4706	23.5294	28.5714	46.4286	25
198	6.27258	37.333	8	44	0	56	0	0	0	100	60	24	12	4	80	20	20	40	40	28	72	0	100	0	100	32	28	40	80	20	40	28	32
199	6.08199	37.3662	6.45161	74.1935	0	25.8065	0	0	0	100	35.4839	29.0323	29.0323	6.45161	70	30	35.4839	32.2581	32.2581	35.4839	64.5161	100	0	0	100	41.9355	38.7097	19.3548	70	30	29.0323	22.5806	48.3871
203	7.59697	38.3573	16.129	0	0	0	100	0	0	100	58.0645	35.4839	6.45161	0	75	25	22.5806	32.2581	32.2581	16.129	83.871	100	0	0	100	29.0323	48.3871	22.5806	75	25	41.9355	19.3548	38.7097
204	6.89237	37.1164	13.6364	27.2727	4.54545	63.6364	0	4.54545	0	100	36.3636	22.7273	40.9091	0	66.6667	33.3333	45.4545	13.6364	13.6364	40.9091	59.0909	100	0	0	100	36.3636	40.9091	22.7273	66.6667	33.3333	27.2727	31.8182	40.9091
205	7.90325	38.3623	3.57143	0	0	0	100	0	0	100	42.8571	50	7.14286	0	84.2105	15.7895	32.1429	35.7143	35.7143	32.1429	67.8571	0	100	0	100	32.1429	50	17.8571	84.2105	15.7895	82.1429	3.57143	14.2857
211	8.26464	34.4835	6.66667	0	36.6667	60	0	3.33333	0	100	10	46.6667	40	3.33333	92.8571	7.14286	6.66667	26.6667	26.6667	36.6667	63.3333	0	100	0	100	40	40	20	92.8571	7.14286	50	30	20
212	7.98682	34.5449	12.5	15.625	3.125	75	6.25	0	0	100	37.5	43.75	12.5	6.25	88.4615	11.5385	18.75	21.875	21.875	25	75	100	0	0	100	25	50	25	88.4615	11.5385	3.125	15.625	81.25
223	7.23543	35.3407	3.7037	44.4444	0	3.7037	51.8519	0	0	100	22.2222	66.6667	11.1111	0	68.4211	31.5789	33.3333	25.9259	25.9259	37.037	62.963	100	0	0	100	40.7407	22.2222	37.037	68.4211	31.5789	7.40741	29.6296	62.963
224	7.21746	35.2839	3.22581	70.9677	0	29.0323	0	0	0	100	35.4839	51.6129	9.67742	3.22581	85.7143	14.2857	35.4839	6.45161	6.45161	32.2581	67.7419	100	0	0	100	35.4839	32.2581	32.2581	85.7143	14.2857	12.9032	9.67742	77.4194
230	8.24662	34.372	5.55556	0	44.4444	36.1111	0	19.4444	0	100	8.33333	25	33.3333	33.3333	96.875	3.125	11.1111	8.33333	8.33333	58.3333	41.6667	0	100	100	0	38.8889	36.1111	25	96.875	3.125	55.5556	33.3333	11.1111
231	9.31804	42.0912	2.63158	10.5263	0	7.89474	81.5789	0	100	0	23.6842	39.4737	7.89474	28.9474	76.1905	23.8095	44.7368	5.26316	5.26316	42.1053	57.8947	100	0	100	0	47.3684	42.1053	10.5263	76.1905	23.8095	0	0	100
232	9.3295	42.1038	7.89474	23.6842	0	7.89474	68.4211	0	100	0	13.1579	42.1053	23.6842	21.0526	60.8696	39.1304	42.1053	10.5263	10.5263	50	50	100	0	100	0	44.7368	39.4737	15.7895	60.8696	39.1304	0	0	100
233	9.29952	42.1075	5.71429	28.5714	0	11.4286	60	0	100	0	20	25.7143	25.7143	28.5714	61.9048	38.0952	40	8.57143	8.57143	51.4286	48.5714	100	0	100	0	45.7143	25.7143	28.5714	61.9048	38.0952	8.57143	0	91.4286
234	9.2973	42.1202	5.71429	77.1429	0	5.71429	17.1429	0	100	0	0	22.8571	40	37.1429	61.5385	38.4615	62.8571	0	0	62.8571	37.1429	100	0	100	0	60	11.4286	28.5714	61.5385	38.4615	0	0	100
235	9.31276	42.126	15	15	10	5	70	0	100	0	45	27.5	15	12.5	62.963	37.037	32.5	17.5	17.5	35	65	100	0	100	0	35	37.5	27.5	62.963	37.037	2.5	0	97.5
236	9.3258	42.1143	13.0435	73.913	0	13.0435	13.0435	0	100	0	8.69565	39.1304	26.087	26.087	47.3684	52.6316	17.3913	0	0	43.4783	56.5217	100	0	100	0	30.4348	30.4348	39.1304	47.3684	52.6316	0	0	100
237	9.31212	42.1123	7.14286	39.2857	0	7.14286	53.5714	0	100	0	7.14286	25	28.5714	39.2857	36.3636	63.6364	60.7143	0	0	64.2857	35.7143	100	0	100	0	53.5714	28.5714	17.8571	36.3636	63.6364	0	0	100
238	9.33669	42.1299	3.84615	69.2308	0	23.0769	7.69231	0	100	0	0	26.9231	42.3077	30.7692	69.2308	30.7692	50	0	0	38.4615	61.5385	100	0	100	0	34.6154	50	15.3846	69.2308	30.7692	0	0	100
239	9.32107	42.1381	7.69231	38.4615	0	7.69231	53.8462	0	100	0	26.9231	46.1538	11.5385	15.3846	62.5	37.5	42.3077	0	0	42.3077	57.6923	100	0	100	0	53.8462	26.9231	19.2308	62.5	37.5	0	0	100
240	9.32163	42.1273	7.40741	88.8889	0	7.40741	3.7037	0	100	0	11.1111	29.6296	18.5185	40.7407	61.5385	38.4615	51.8519	0	0	62.963	37.037	100	0	100	0	51.8519	22.2222	25.9259	61.5385	38.4615	0	0	100
241	9.30209	42.1315	22.5806	3.22581	6.45161	3.22581	87.0968	0	100	0	16.129	41.9355	25.8065	16.129	65	35	35.4839	9.67742	9.67742	29.0323	70.9677	100	0	100	0	35.4839	41.9355	22.5806	65	35	0	0	100
242	9.3126	42.1273	3.0303	63.6364	0	3.0303	30.303	3.0303	100	0	3.0303	42.4242	30.303	24.2424	64.2857	35.7143	57.5758	3.0303	3.0303	63.6364	36.3636	100	0	100	0	39.3939	30.303	30.303	64.2857	35.7143	0	0	100
243	9.30251	42.1129	10.3448	65.5172	0	20.6897	13.7931	0	100	0	10.3448	34.4828	27.5862	27.5862	46.6667	53.3333	51.7241	6.89655	6.89655	55.1724	44.8276	100	0	100	0	41.3793	24.1379	34.4828	46.6667	53.3333	0	0	100
244	9.28431	42.1173	30.303	69.697	0	6.06061	24.2424	0	100	0	36.3636	39.3939	18.1818	6.06061	52.1739	47.8261	30.303	3.0303	3.0303	36.3636	63.6364	100	0	0	100	36.3636	30.303	33.3333	52.1739	47.8261	0	0	100
245	9.3054	42.1531	5.55556	13.8889	0	0	86.1111	0	100	0	27.7778	55.5556	5.55556	11.1111	66.6667	33.3333	27.7778	2.77778	2.77778	30.5556	69.4444	100	0	100	0	36.1111	47.2222	16.6667	66.6667	33.3333	0	0	100
246	9.31173	42.1056	25.9259	14.8148	0	0	85.1852	0	0	100	11.1111	40.7407	7.40741	40.7407	65	35	25.9259	14.8148	14.8148	48.1481	51.8519	100	0	100	0	33.3333	44.4444	22.2222	65	35	0	3.7037	96.2963
247	9.28725	42.1355	8.33333	0	0	0	100	0	0	100	63.8889	33.3333	2.77778	0	83.3333	16.6667	33.3333	41.6667	41.6667	33.3333	66.6667	0	100	0	100	33.3333	38.8889	27.7778	83.3333	16.6667	38.8889	36.1111	25
248	9.25872	42.1908	4.7619	0	0	0	100	0	0	100	61.9048	38.0952	0	0	94.7368	5.26316	9.52381	52.381	52.381	19.0476	80.9524	100	0	0	100	23.8095	47.619	28.5714	94.7368	5.26316	23.8095	33.3333	42.8571
249	9.28199	42.1902	7.14286	0	0	0	100	0	0	100	67.8571	32.1429	0	0	87.5	12.5	42.8571	10.7143	10.7143	42.8571	57.1429	100	0	0	100	60.7143	28.5714	10.7143	87.5	12.5	0	25	75
250	9.22746	42.1998	0	0	0	0	100	0	0	100	68	32	0	0	90.4762	9.52381	16	60	60	16	84	0	100	0	100	20	52	28	90.4762	9.52381	84	16	0
251	9.37898	42.13	2.38095	0	0	0	100	0	0	100	30.9524	59.5238	7.14286	2.38095	63.6364	36.3636	47.619	26.1905	26.1905	47.619	52.381	100	0	0	100	52.381	16.6667	30.9524	63.6364	36.3636	0	2.38095	97.619
252	9.30374	42.1452	3.44828	0	0	0	100	0	0	100	37.931	37.931	10.3448	13.7931	71.4286	28.5714	27.5862	34.4828	34.4828	31.0345	68.9655	100	0	100	0	41.3793	37.931	20.6897	71.4286	28.5714	0	17.2414	82.7586
256	9.06621	38.7546	10.5263	34.2105	0	52.6316	13.1579	0	100	0	28.9474	44.7368	18.4211	7.89474	66.6667	33.3333	44.7368	5.26316	5.26316	39.4737	60.5263	100	0	100	0	47.3684	28.9474	23.6842	66.6667	33.3333	0	0	100
257	9.06099	38.7265	5.55556	61.1111	0	11.1111	22.2222	5.55556	100	0	16.6667	16.6667	27.7778	38.8889	28.5714	71.4286	61.1111	0	0	58.3333	41.6667	100	0	100	0	47.2222	36.1111	16.6667	28.5714	71.4286	0	0	100
258	9.04658	38.7324	4.16667	62.5	0	16.6667	20.8333	0	100	0	20.8333	25	41.6667	12.5	75	25	66.6667	8.33333	8.33333	75	25	100	0	100	0	37.5	41.6667	20.8333	75	25	0	0	100
259	9.01384	38.6784	3.22581	41.9355	0	0	58.0645	0	100	0	16.129	64.5161	12.9032	6.45161	40.9091	59.0909	29.0323	3.22581	3.22581	25.8065	74.1935	100	0	0	100	25.8065	54.8387	19.3548	40.9091	59.0909	0	0	100
260	9.00189	38.7095	7.31707	70.7317	0	21.9512	7.31707	0	100	0	7.31707	29.2683	36.5854	26.8293	22.2222	77.7778	56.0976	0	0	60.9756	39.0244	100	0	100	0	39.0244	29.2683	31.7073	22.2222	77.7778	0	0	100
261	9.00369	38.7101	6.89655	55.1724	3.44828	10.3448	31.0345	0	100	0	10.3448	34.4828	31.0345	24.1379	40	60	65.5172	0	0	65.5172	34.4828	100	0	100	0	41.3793	37.931	20.6897	40	60	0	0	100
262	9.05582	38.6874	10	70	0	5	25	0	100	0	17.5	22.5	35	25	34.7826	65.2174	42.5	5	5	45	55	100	0	100	0	40	30	30	34.7826	65.2174	0	0	100
263	9.02419	38.748	13.0435	91.3043	0	4.34783	4.34783	0	100	0	13.0435	26.087	26.087	34.7826	66.6667	33.3333	60.8696	0	0	65.2174	34.7826	100	0	100	0	43.4783	39.1304	17.3913	66.6667	33.3333	0	0	100
264	9.00404	38.7745	16	92	0	4	4	0	100	0	12	24	20	44	25	75	68	0	0	68	32	100	0	100	0	32	52	16	25	75	0	0	100
265	9.04077	38.7523	9.7561	85.3659	0	4.87805	9.7561	0	100	0	7.31707	14.6341	31.7073	46.3415	38.4615	61.5385	68.2927	2.43902	2.43902	75.6098	24.3902	100	0	100	0	34.1463	29.2683	36.5854	38.4615	61.5385	0	0	100
266	9.05655	38.7814	9.67742	83.871	0	6.45161	9.67742	0	100	0	9.67742	29.0323	19.3548	41.9355	47.0588	52.9412	45.1613	3.22581	3.22581	51.6129	48.3871	100	0	100	0	32.2581	41.9355	25.8065	47.0588	52.9412	0	0	100
267	9.02324	38.7836	21.2121	100	0	0	0	0	100	0	6.06061	24.2424	33.3333	36.3636	16.6667	83.3333	63.6364	3.0303	3.0303	57.5758	42.4242	100	0	100	0	39.3939	45.4545	15.1515	16.6667	83.3333	0	0	100
268	9.03459	38.8437	3.22581	90.3226	0	3.22581	6.45161	0	100	0	6.45161	32.2581	45.1613	16.129	61.5385	38.4615	61.2903	6.45161	6.45161	61.2903	38.7097	100	0	100	0	41.9355	41.9355	16.129	61.5385	38.4615	0	0	100
269	9.06785	38.8664	13.7931	62.069	0	10.3448	27.5862	0	100	0	17.2414	65.5172	10.3448	6.89655	35.2941	64.7059	44.8276	6.89655	6.89655	37.931	62.069	100	0	0	100	41.3793	37.931	20.6897	35.2941	64.7059	0	0	100
270	8.96949	38.7775	16.6667	66.6667	0	6.66667	26.6667	0	100	0	10	43.3333	26.6667	20	61.1111	38.8889	40	3.33333	3.33333	43.3333	56.6667	100	0	100	0	46.6667	36.6667	16.6667	61.1111	38.8889	0	0	100
271	9.01276	38.8381	5	70	0	5	25	0	100	0	10	32.5	20	37.5	35.7143	64.2857	65	0	0	60	40	100	0	100	0	50	35	15	35.7143	64.2857	0	0	100
272	9.00686	38.8579	9.09091	79.5455	2.27273	9.09091	9.09091	0	100	0	15.9091	40.9091	20.4545	22.7273	21.4286	78.5714	68.1818	0	0	77.2727	22.7273	100	0	100	0	56.8182	18.1818	25	21.4286	78.5714	0	0	100
273	8.99582	38.7939	8	64	4	12	20	0	100	0	8	24	28	40	40	60	60	0	0	72	28	100	0	100	0	32	52	16	40	60	0	0	100
274	8.91542	38.7333	12.5	54.1667	0	16.6667	29.1667	0	100	0	41.6667	58.3333	0	0	68.75	31.25	37.5	8.33333	8.33333	16.6667	83.3333	100	0	0	100	50	33.3333	16.6667	68.75	31.25	0	0	100
275	8.96996	38.744	5.71429	68.5714	0	14.2857	17.1429	0	100	0	2.85714	31.4286	11.4286	54.2857	28.5714	71.4286	60	0	0	57.1429	42.8571	100	0	100	0	40	40	20	28.5714	71.4286	0	0	100
276	8.98301	38.7456	7.5	80	5	2.5	12.5	0	100	0	2.5	12.5	50	35	52.9412	47.0588	57.5	2.5	2.5	45	55	100	0	100	0	47.5	45	7.5	52.9412	47.0588	0	0	100
277	8.94057	38.7565	15	80	0	10	10	0	100	0	7.5	42.5	37.5	12.5	57.1429	42.8571	47.5	0	0	55	45	100	0	100	0	45	35	20	57.1429	42.8571	0	0	100
278	8.86634	38.794	13.7931	89.6552	0	10.3448	0	0	100	0	3.44828	17.2414	44.8276	34.4828	42.8571	57.1429	51.7241	0	0	65.5172	34.4828	100	0	100	0	34.4828	44.8276	20.6897	42.8571	57.1429	0	0	100
279	8.92477	38.7808	2.85714	31.4286	0	11.4286	57.1429	0	100	0	25.7143	48.5714	20	5.71429	70	30	45.7143	2.85714	2.85714	40	60	100	0	0	100	57.1429	37.1429	5.71429	70	30	0	0	100
280	8.88506	38.8187	8.33333	83.3333	0	8.33333	8.33333	0	100	0	33.3333	41.6667	25	0	36.3636	63.6364	54.1667	4.16667	4.16667	54.1667	45.8333	100	0	0	100	45.8333	37.5	16.6667	36.3636	63.6364	0	0	100
282	9.6147	41.8291	10	18	0	8	74	0	100	0	22	38	18	22	70	30	62	12	12	54	46	100	0	100	0	46	26	28	70	30	0	0	100
283	9.60887	41.8441	4.7619	35.7143	0	23.8095	40.4762	0	100	0	4.7619	23.8095	26.1905	45.2381	26.6667	73.3333	64.2857	4.7619	4.7619	61.9048	38.0952	100	0	100	0	47.619	40.4762	11.9048	26.6667	73.3333	0	0	100
284	9.60457	41.8387	25	32.1429	0	17.8571	50	0	100	0	10.7143	39.2857	32.1429	17.8571	52.9412	47.0588	42.8571	0	0	21.4286	78.5714	100	0	100	0	60.7143	35.7143	3.57143	52.9412	47.0588	0	0	100
285	9.60495	41.8549	6.06061	45.4545	3.0303	15.1515	36.3636	0	100	0	6.06061	45.4545	24.2424	24.2424	47.3684	52.6316	42.4242	3.0303	3.0303	42.4242	57.5758	100	0	100	0	45.4545	24.2424	30.303	47.3684	52.6316	0	0	100
286	9.58523	41.8493	20	76	0	12	12	0	100	0	8	24	44	24	62.5	37.5	36	0	0	44	56	100	0	100	0	32	28	40	62.5	37.5	0	0	100
287	9.5829	41.8419	27.2727	95.4545	0	4.54545	0	0	100	0	9.09091	40.9091	27.2727	22.7273	53.3333	46.6667	31.8182	0	0	27.2727	72.7273	100	0	100	0	40.9091	31.8182	27.2727	53.3333	46.6667	0	0	100
288	9.58821	41.8512	21.4286	60.7143	0	17.8571	21.4286	0	100	0	3.57143	39.2857	17.8571	39.2857	37.5	62.5	42.8571	3.57143	3.57143	35.7143	64.2857	100	0	100	0	25	50	25	37.5	62.5	0	0	100
289	9.61721	41.883	2	0	0	0	100	0	100	0	44	24	26	6	47.8261	52.1739	54	22	22	56	44	100	0	0	100	56	12	32	47.8261	52.1739	0	0	100
290	9.60359	41.8777	14.2857	11.4286	0	0	85.7143	2.85714	100	0	28.5714	54.2857	11.4286	5.71429	61.9048	38.0952	42.8571	11.4286	11.4286	37.1429	62.8571	100	0	0	100	45.7143	28.5714	25.7143	61.9048	38.0952	0	0	100
291	9.60214	41.8594	2.5641	12.8205	2.5641	7.69231	76.9231	0	100	0	15.3846	41.0256	25.641	17.9487	64.2857	35.7143	64.1026	5.12821	5.12821	61.5385	38.4615	100	0	100	0	64.1026	17.9487	17.9487	64.2857	35.7143	0	0	100
292	9.58976	41.8665	9.67742	16.129	3.22581	3.22581	77.4194	0	100	0	12.9032	48.3871	22.5806	16.129	60	40	38.7097	9.67742	9.67742	67.7419	32.2581	100	0	100	0	32.2581	22.5806	45.1613	60	40	0	0	100
294	9.58389	41.8661	3.44828	62.069	0	3.44828	34.4828	0	100	0	10.3448	58.6207	27.5862	3.44828	50	50	31.0345	3.44828	3.44828	72.4138	27.5862	100	0	0	100	20.6897	34.4828	44.8276	50	50	0	0	100
295	9.58488	41.8812	12.5	78.125	6.25	9.375	6.25	0	100	0	3.125	31.25	28.125	37.5	47.0588	52.9412	46.875	0	0	59.375	40.625	100	0	100	0	43.75	15.625	40.625	47.0588	52.9412	0	0	100
296	9.57486	41.8426	3.44828	62.069	0	20.6897	17.2414	0	100	0	13.7931	13.7931	37.931	34.4828	53.8462	46.1538	55.1724	3.44828	3.44828	58.6207	41.3793	100	0	100	0	55.1724	13.7931	31.0345	53.8462	46.1538	0	0	100
297	9.61165	41.8678	7.5	10	0	5	85	0	0	100	25	37.5	12.5	25	60	40	52.5	5	5	50	50	100	0	100	0	57.5	32.5	10	60	40	0	0	100
299	9.59251	42.0624	2.7027	0	0	0	100	0	0	100	59.4595	32.4324	5.40541	2.7027	69.2308	30.7692	29.7297	29.7297	29.7297	32.4324	67.5676	0	100	0	100	45.9459	21.6216	32.4324	69.2308	30.7692	100	0	0
300	9.53784	42.0666	8.82353	0	0	0	100	0	0	100	67.6471	32.3529	0	0	60	40	41.1765	17.6471	17.6471	44.1176	55.8824	0	100	0	100	58.8235	20.5882	20.5882	60	40	50	32.3529	17.6471
301	9.61423	41.9974	7.40741	0	0	0	100	0	0	100	51.8519	48.1481	0	0	68.75	31.25	40.7407	33.3333	33.3333	37.037	62.963	0	100	0	100	51.8519	11.1111	37.037	68.75	31.25	88.8889	7.40741	3.7037
302	9.55459	41.8638	17.8571	0	0	0	100	0	0	100	32.1429	39.2857	14.2857	14.2857	78.2609	21.7391	17.8571	14.2857	14.2857	10.7143	89.2857	100	0	100	0	50	35.7143	14.2857	78.2609	21.7391	3.57143	0	96.4286
